# Supplementary material for: An Arteriovenous Bioreactor Perfusion System for Physiological In Vitro Culture of Complex Vascularized Tissue Constructs
Source: Bioengineering (Basel). 2024 Nov 14;11(11):1147. doi: 10.3390/bioengineering11111147 (PMC11591738; doi:10.3390/bioengineering11111147)
Supplement: Supplementary file 1 [file bioengineering-11-01147-s001.zip]

Archive with 1 entries (1 files):
- bioengineering-3288095-supplementary.tif
